# Supplementary material for: Occurrence of Enterococci in the Process of Artisanal Cheesemaking and Their Antimicrobial Resistance
Source: Life (Basel). 2024 Jul 18;14(7):890. doi: 10.3390/life14070890 (PMC11277685; doi:10.3390/life14070890)
Supplement: Supplementary file 1 [file life-14-00890-s001.zip]

Archive with 1 entries (1 files):
- life-3086224-supplementary.pdf
